# Supplementary material for: Genome-wide identification and expression analysis of xyloglucan endotransglucosylase/hydrolase genes family in Salicaceae during grafting
Source: BMC Genomics. 2023 Nov 9;24:676. doi: 10.1186/s12864-023-09762-y (PMC10636897; doi:10.1186/s12864-023-09762-y)
Supplement: Supplementary file 1 — Additional file 1: Supplementary Table 1. The characteristics of PtrXTHs and SpuXTHs. Supplementary Table 2. The Ka/Ks ratios of poplar and willow gene pair. Supplementary Table 3. The secondary structure prediction of PtrXTHs and SpuXTHs. Supplementary Table 4. The protein sequences of poplar and willow. Supplementary Table 5. Specific primers for XTH genes in poplar and willow. Supplementary Table 6. The predicted transcription factors that regulate five XTH genes. [file 12864_2023_9762_MOESM1_ESM.zip]

Archive with 7 entries (6 files):
- Supplementary Tables/Supplementary Table 1.xlsx
- Supplementary Tables/Supplementary Table 2.xlsx
- Supplementary Tables/Supplementary Table 3.xlsx
- Supplementary Tables/Supplementary Table 4.xlsx
- Supplementary Tables/Supplementary Table 5.xlsx
- Supplementary Tables/Supplementary Table 6.xlsx
- Supplementary Tables/
