# Supplementary material for: Genome-wide identification and expression analysis of xyloglucan endotransglucosylase/hydrolase genes family in Salicaceae during grafting
Source: BMC Genomics. 2023 Nov 9;24:676. doi: 10.1186/s12864-023-09762-y (PMC10636897; doi:10.1186/s12864-023-09762-y)
Supplement: Supplementary file 1 — Additional file 1: Supplementary Table 1. The characteristics of PtrXTHs and SpuXTHs. Supplementary Table 2. The Ka/Ks ratios of poplar and willow gene pair. Supplementary Table 3. The secondary structure prediction of PtrXTHs and SpuXTHs. Supplementary Table 4. The protein sequences of poplar and willow. Supplementary Table 5. Specific primers for XTH genes in poplar and willow. Supplementary Table 6. The predicted transcription factors that regulate five XTH genes. [file 12864_2023_9762_MOESM1_ESM.zip › Supplementary Tables/Supplementary Table 1.xlsx]

## Sheet: Willow
Table S1. The characteristics of SpuXTHs.
Sub-group	Gene	Gene number	Location	Amino acid quantity	Isoelectric point (pI)	Relative molecular weight (MN)	Instability coefficient	Fat coefficient	Hydrophily
GroupⅠ/Ⅱ	SpuXTH1	Sapur.001G056000	Chr01	293	7.63	33940.4	38.82	66.21	-0.394
GroupⅠ/Ⅱ	SpuXTH3	Sapur.002G048200	Chr02	278	7.62	31323.4	41.98	77.19	-0.236
GroupⅠ/Ⅱ	SpuXTH4	Sapur.002G048300	Chr02	294	8.89	33319.7	45.02	70.34	-0.343
GroupⅠ/Ⅱ	SpuXTH5	Sapur.002G182500	Chr02	288	8.96	32750.9	45.49	66.39	-0.331
GroupⅠ/Ⅱ	SpuXTH8	Sapur.003G118000	Chr03	298	7.59	34668.3	42.87	65.77	-0.411
GroupⅠ/Ⅱ	SpuXTH9	Sapur.004G013200	Chr04	292	4.9	33877.9	37.62	58.15	-0.548
GroupⅠ/Ⅱ	SpuXTH10	Sapur.005G005300	Chr05	241	5.03	27521.9	45	68.42	-0.363
GroupⅠ/Ⅱ	SpuXTH11	Sapur.005G158300	Chr05	294	8.48	33025.3	56.7	71.33	-0.29
GroupⅠ/Ⅱ	SpuXTH12	Sapur.005G158400	Chr05	294	8.47	33077.3	53.8	71.67	-0.316
GroupⅠ/Ⅱ	SpuXTH13	Sapur.006G057600	Chr06	285	8.5	31797.9	30.17	66.81	-0.281
GroupⅠ/Ⅱ	SpuXTH15	Sapur.006G139000	Chr06	285	6.07	32436.3	27.9	68.39	-0.384
GroupⅠ/Ⅱ	SpuXTH16	Sapur.007G006500	Chr07	296	8.18	34033.6	35.84	71.22	-0.29
GroupⅠ/Ⅱ	SpuXTH19	Sapur.009G065500	Chr09	294	9.16	34348.7	36.21	64.63	-0.547
GroupⅠ/Ⅱ	SpuXTH22	Sapur.011G053700	Chr11	293	7.64	33389.6	38.67	68.53	-0.369
GroupⅠ/Ⅱ	SpuXTH23	Sapur.011G053800	Chr11	275	9.51	31359.5	44.55	72.69	-0.455
GroupⅠ/Ⅱ	SpuXTH24	Sapur.013G005200	Chr13	296	5.51	32890.9	37.78	68.95	-0.321
GroupⅠ/Ⅱ	SpuXTH25	Sapur.013G135900	Chr13	293	5.64	33384.4	32.99	62.9	-0.395
GroupⅠ/Ⅱ	SpuXTH27	Sapur.014G113800	Chr14	293	8.44	33903.3	39.83	67.24	-0.492
GroupⅠ/Ⅱ	SpuXTH28	Sapur.014G118500	Chr14	284	9.04	32168.5	44.61	67.01	-0.298
GroupⅠ/Ⅱ	SpuXTH29	Sapur.018G061200	Chr18	291	9.41	33008.1	31.41	64.4	-0.424
GroupⅠ/Ⅱ	SpuXTH30	Sapur.018G070800	Chr18	291	5.27	32283.1	30.97	72.16	-0.33
GroupⅠ/Ⅱ	SpuXTH31	Sapur.019G109000	Chr19	295	5.71	33410.5	37.91	67.08	-0.325
GroupⅠ/Ⅱ	SpuXTH32	Sapur.T171300	scaffold_639	294	8.89	33257.6	44.34	70.65	-0.357
GroupⅢ-A	SpuXTH14	Sapur.006G101100	Chr06	294	9.43	33952.5	50.06	61.43	-0.423
GroupⅢ-A	SpuXTH18	Sapur.009G003500	Chr09	298	6.16	33757.8	49.7	65.81	-0.518
GroupⅢ-B	SpuXTH2	Sapur.001G112100	Chr01	352	8.93	40979.3	56.21	59.83	-0.541
GroupⅢ-B	SpuXTH7	Sapur.003G063600	Chr03	347	8.62	40208.3	52.87	57.95	-0.521
GroupⅢ-B	SpuXTH17	Sapur.008G112200	Chr08	336	6	38082.9	45.79	75.42	-0.361
GroupⅢ-B	SpuXTH20	Sapur.009G128300	Chr09	305	5.23	33843.8	35.91	69.7	-0.237
GroupⅢ-B	SpuXTH21	Sapur.010G071500	Chr10	374	6.46	42804.4	37.96	74.81	-0.253
GroupⅢ-B	SpuXTH26	Sapur.014G091800	Chr14	320	6.92	36131.7	47.21	75.22	-0.295
Ancestral Group	SpuXTH6	Sapur.002G189100	Chr02	293	5.67	33650.4	30.02	61.57	-0.587

## Sheet: Poplar
Table S1. The characteristics of PtrXTHs.
Sub-group	Gene	Gene number	Location	Amino acid quantity	Isoelectric point (pI)	Relative molecular weight (MN)	Instability coefficient	Fat coefficient	Hydrophily
GroupⅠ/Ⅱ	PtrXTH1	Potri.001G071000	Chr01	297	8.11	34555.2	42.67	63.67	-0.449
GroupⅠ/Ⅱ	PtrXTH3	Potri.002G060400	Chr02	289	7.59	32531.8	43.64	76.61	-0.274
GroupⅠ/Ⅱ	PtrXTH4	Potri.002G060500	Chr02	294	9.16	33385.8	48.58	73.03	-0.32
GroupⅠ/Ⅱ	PtrXTH5	Potri.002G236200	Chr02	288	9.16	32989.3	44.01	67.74	-0.301
GroupⅠ/Ⅱ	PtrXTH8	Potri.003G159700	Chr03	298	8.15	34696.4	39.7	64.46	-0.413
GroupⅠ/Ⅱ	PtrXTH9	Potri.004G021000	Chr04	293	4.72	34115	36.83	56.28	-0.569
GroupⅠ/Ⅱ	PtrXTH10	Potri.005G007200	Chr05	291	4.61	32990	40.71	69.42	-0.278
GroupⅠ/Ⅱ	PtrXTH11	Potri.005G201200	Chr05	294	8.68	33182.5	53.01	70.99	-0.308
GroupⅠ/Ⅱ	PtrXTH12	Potri.005G201250	Chr05	294	8.83	33120.4	50.57	70	-0.339
GroupⅠ/Ⅱ	PtrXTH13	Potri.006G071200	Chr06	285	8.19	31800.7	31.02	59.93	-0.342
GroupⅠ/Ⅱ	PtrXTH15	Potri.006G160700	Chr06	291	9.14	33147.3	34.01	65.4	-0.385
GroupⅠ/Ⅱ	PtrXTH16	Potri.006G169900	Chr06	287	6.38	32708.7	27.44	67.25	-0.372
GroupⅠ/Ⅱ	PtrXTH17	Potri.007G008500	Chr07	296	7.65	33971.7	34.63	70.24	-0.256
GroupⅠ/Ⅱ	PtrXTH20	Potri.009G083800	Chr09	294	9.14	34357.8	35.95	65.31	-0.511
GroupⅠ/Ⅱ	PtrXTH23	Potri.011G025800	Chr11	219	4.88	25776.9	41.83	60.09	-0.619
GroupⅠ/Ⅱ	PtrXTH24	Potri.011G077320	Chr11	292	8.53	33316.6	36.01	68.77	-0.366
GroupⅠ/Ⅱ	PtrXTH25	Potri.011G077380	Chr11	302	9.91	34922.7	48.59	73.61	-0.457
GroupⅠ/Ⅱ	PtrXTH26	Potri.013G005700	Chr13	335	7.67	37462.1	36.43	68.75	-0.346
GroupⅠ/Ⅱ	PtrXTH27	Potri.013G152400	Chr13	294	5.81	33437.5	33.49	66.97	-0.351
GroupⅠ/Ⅱ	PtrXTH29	Potri.014G140300	Chr14	293	8.76	33828.5	39.44	67.24	-0.427
GroupⅠ/Ⅱ	PtrXTH30	Potri.014G146100	Chr14	284	9.04	32336.6	41.81	66.97	-0.327
GroupⅠ/Ⅱ	PtrXTH31	Potri.014G152700	Chr14	248	5.13	29385	51.38	57.02	-0.694
GroupⅠ/Ⅱ	PtrXTH33	Potri.018G084300	Chr18	291	9.33	33276.4	36.69	63.71	-0.474
GroupⅠ/Ⅱ	PtrXTH34	Potri.018G094800	Chr18	292	8.67	33149.5	31.98	71.85	-0.333
GroupⅠ/Ⅱ	PtrXTH35	Potri.018G094900	Chr18	291	5.61	33153.2	38.18	72.37	-0.41
GroupⅠ/Ⅱ	PtrXTH36	Potri.018G095100	Chr18	286	5.16	32023.9	33.73	72.31	-0.299
GroupⅠ/Ⅱ	PtrXTH37	Potri.018G095200	Chr18	286	5.04	32001.9	34.78	71.99	-0.311
GroupⅠ/Ⅱ	PtrXTH38	Potri.019G125000	Chr19	296	5.78	33716.9	34.92	69.8	-0.311
GroupⅢ-A	PtrXTH14	Potri.006G122900	Chr06	294	9.47	33985.5	48.25	61.73	-0.432
GroupⅢ-A	PtrXTH19	Potri.009G006600	Chr09	294	5.96	33037	47.09	69.69	-0.443
GroupⅢ-A	PtrXTH32	Potri.016G098600	Chr16	294	9.46	33959.5	51.07	60.71	-0.434
GroupⅢ-B	PtrXTH2	Potri.001G136100	Chr01	351	8.8	40771.1	55.69	61.11	-0.517
GroupⅢ-B	PtrXTH7	Potri.003G097300	Chr03	348	8.7	40421.7	55.83	61.98	-0.516
GroupⅢ-B	PtrXTH18	Potri.008G138400	Chr08	336	6.12	38162.9	41.96	71.9	-0.338
GroupⅢ-B	PtrXTH21	Potri.009G163850	Chr09	289	5.26	32317.8	29.18	63.11	-0.419
GroupⅢ-B	PtrXTH22	Potri.010G102300	Chr10	336	6.12	38291	40.04	71.37	-0.389
GroupⅢ-B	PtrXTH28	Potri.014G115000	Chr14	312	6.49	35091.5	52.11	70.93	-0.256
Ancestral Group	PtrXTH6	Potri.002G244200	Chr02	294	6.59	33873.8	33.23	59.73	-0.631
