# Supplementary material for: Genome-wide identification and expression analysis of xyloglucan endotransglucosylase/hydrolase genes family in Salicaceae during grafting
Source: BMC Genomics. 2023 Nov 9;24:676. doi: 10.1186/s12864-023-09762-y (PMC10636897; doi:10.1186/s12864-023-09762-y)
Supplement: Supplementary file 1 — Additional file 1: Supplementary Table 1. The characteristics of PtrXTHs and SpuXTHs. Supplementary Table 2. The Ka/Ks ratios of poplar and willow gene pair. Supplementary Table 3. The secondary structure prediction of PtrXTHs and SpuXTHs. Supplementary Table 4. The protein sequences of poplar and willow. Supplementary Table 5. Specific primers for XTH genes in poplar and willow. Supplementary Table 6. The predicted transcription factors that regulate five XTH genes. [file 12864_2023_9762_MOESM1_ESM.zip › Supplementary Tables/Supplementary Table 2.xlsx]

## Sheet: Willow
Table S2. The Ka/Ks ratios of willow gene pair.
Gene_1	Gene_2	Ka	Ks	Ka_Ks
SpuXTH1	SpuXTH8	0.0580435	0.332197	0.174726
SpuXTH2	SpuXTH7	0.0764103	0.536784	0.142348
SpuXTH3	SpuXTH11	0.102907	0.666996	0.154284
SpuXTH5	SpuXTH28	0.0504922	0.553662	0.0911969
SpuXTH15	SpuXTH30	0.238876	1.39894	0.170756
SpuXTH17	SpuXTH21	0.048204	0.389021	0.123911
SpuXTH25	SpuXTH31	0.0572136	0.575391	0.0994343

## Sheet: Poplar
Table S2. The Ka/Ks ratios of poplar gene pair.
Gene_1	Gene_2	Ka	Ks	Ka_Ks
PtrXTH2	PtrXTH7	0.0557634	0.259142	0.215184
PtrXTH3	PtrXTH11	0.0743496	0.336179	0.22116
PtrXTH4	PtrXTH24	0.203593	2.7777	0.0732956
PtrXTH5	PtrXTH30	0.0349986	0.517287	0.0676579
PtrXTH9	PtrXTH23	0.0324801	0.372619	0.0871669
PtrXTH12	PtrXTH24	0.224965	Na	Na
PtrXTH14	PtrXTH19	0.19394	1.27334	0.152307
PtrXTH14	PtrXTH32	0.0381083	0.385114	0.0989533
PtrXTH16	PtrXTH36	0.20968	1.34318	0.156107
PtrXTH18	PtrXTH22	0.045994	0.31591	0.145592
PtrXTH19	PtrXTH32	0.186034	1.60764	0.115718
PtrXTH27	PtrXTH38	0.0424694	0.418491	0.101482
