# Supplementary material for: Genome-wide identification and expression analysis of xyloglucan endotransglucosylase/hydrolase genes family in Salicaceae during grafting
Source: BMC Genomics. 2023 Nov 9;24:676. doi: 10.1186/s12864-023-09762-y (PMC10636897; doi:10.1186/s12864-023-09762-y)
Supplement: Supplementary file 1 — Additional file 1: Supplementary Table 1. The characteristics of PtrXTHs and SpuXTHs. Supplementary Table 2. The Ka/Ks ratios of poplar and willow gene pair. Supplementary Table 3. The secondary structure prediction of PtrXTHs and SpuXTHs. Supplementary Table 4. The protein sequences of poplar and willow. Supplementary Table 5. Specific primers for XTH genes in poplar and willow. Supplementary Table 6. The predicted transcription factors that regulate five XTH genes. [file 12864_2023_9762_MOESM1_ESM.zip › Supplementary Tables/Supplementary Table 3.xlsx]

## Sheet: Willow
Table S3. The secondary structure prediction of SpuXTHs.
Protein	α-helix	extended strand	β-turn	random coil
SpuXTH30	0.1649	0.3093	0.0515	0.4742
SpuXTH24	0.1419	0.3041	0.0642	0.4899
SpuXTH10	0.1369	0.3029	0.0622	0.4979
SpuXTH13	0.1263	0.3088	0.0561	0.5088
SpuXTH4	0.1769	0.3061	0.0578	0.4592
SpuXTH32	0.1633	0.2959	0.051	0.4898
SpuXTH3	0.1367	0.3058	0.0576	0.5
SpuXTH11	0.1259	0.3265	0.051	0.4966
SpuXTH12	0.1463	0.2959	0.051	0.5068
SpuXTH28	0.1268	0.3134	0.0599	0.5
SpuXTH5	0.1458	0.2986	0.066	0.4896
SpuXTH22	0.1843	0.273	0.0614	0.4812
SpuXTH23	0.1345	0.3236	0.0691	0.4727
SpuXTH15	0.1228	0.3193	0.0526	0.5053
SpuXTH29	0.1237	0.3265	0.0515	0.4983
SpuXTH9	0.1164	0.3116	0.0616	0.5103
SpuXTH31	0.1288	0.3085	0.0475	0.5153
SpuXTH25	0.1433	0.2833	0.0546	0.5188
SpuXTH16	0.1892	0.2939	0.0608	0.4561
SpuXTH27	0.1297	0.3174	0.0683	0.4846
SpuXTH1	0.1365	0.3072	0.0546	0.5017
SpuXTH8	0.1577	0.2953	0.057	0.4899
SpuXTH19	0.1769	0.3027	0.0578	0.4626
SpuXTH14	0.0646	0.3231	0.0612	0.551
SpuXTH18	0.0872	0.3154	0.0772	0.521
SpuXTH21	0.1818	0.2807	0.0802	0.4572
SpuXTH17	0.1786	0.256	0.0744	0.4911
SpuXTH2	0.1477	0.2926	0.0795	0.4801
SpuXTH7	0.1182	0.3084	0.098	0.4755
SpuXTH20	0.177	0.2918	0.0689	0.4623
SpuXTH26	0.1938	0.2531	0.0562	0.4969
SpuXTH6	0.1331	0.3345	0.0614	0.471

## Sheet: Poplar
Table S3. The secondary structure prediction of PtrXTHs.
Protein	α-helix	extended strand	β-turn	random coil
PtrXTH1	0.1279	0.303	0.0606	0.5084
PtrXTH2	0.1538	0.2707	0.0826	0.4929
PtrXTH3	0.1384	0.3183	0.0761	0.4671
PtrXTH4	0.1395	0.3061	0.0544	0.5
PtrXTH5	0.1736	0.309	0.0451	0.4722
PtrXTH6	0.1769	0.2959	0.068	0.4592
PtrXTH7	0.1379	0.2816	0.0833	0.4971
PtrXTH8	0.1544	0.3087	0.047	0.4899
PtrXTH9	0.1365	0.3003	0.0546	0.5085
PtrXTH10	0.1512	0.2955	0.0653	0.488
PtrXTH11	0.1224	0.3435	0.0578	0.4762
PtrXTH12	0.1327	0.3095	0.0612	0.4966
PtrXTH13	0.159	0.3053	0.0667	0.4772
PtrXTH14	0.102	0.3163	0.0578	0.5238
PtrXTH15	0.1581	0.2887	0.0653	0.488
PtrXTH16	0.1254	0.2997	0.0488	0.5261
PtrXTH17	0.1351	0.3074	0.0574	0.5
PtrXTH18	0.1488	0.2768	0.0655	0.5089
PtrXTH19	0.0918	0.3265	0.0476	0.534
PtrXTH20	0.1633	0.3061	0.0476	0.483
PtrXTH21	0.1003	0.3218	0.0623	0.5156
PtrXTH22	0.1488	0.2857	0.0655	0.5
PtrXTH23	0.0822	0.3242	0.0685	0.5251
PtrXTH24	0.1438	0.3082	0.0548	0.4932
PtrXTH25	0.1954	0.2881	0.0695	0.447
PtrXTH26	0.1881	0.2806	0.0657	0.4657
PtrXTH27	0.1463	0.2857	0.051	0.517
PtrXTH28	0.1603	0.2821	0.0641	0.4936
PtrXTH29	0.1468	0.3003	0.0546	0.4983
PtrXTH30	0.1408	0.3134	0.0352	0.5106
PtrXTH31	0.1169	0.2944	0.0685	0.5202
PtrXTH32	0.0884	0.3095	0.0646	0.5374
PtrXTH33	0.1581	0.2852	0.0515	0.5052
PtrXTH34	0.1438	0.3185	0.0719	0.4658
PtrXTH35	0.1271	0.3127	0.0722	0.488
PtrXTH36	0.1434	0.2937	0.0629	0.5
PtrXTH37	0.1573	0.3042	0.0455	0.493
PtrXTH38	0.1284	0.2973	0.0574	0.5169
