# Supplementary material for: Genome-wide identification and expression analysis of xyloglucan endotransglucosylase/hydrolase genes family in Salicaceae during grafting
Source: BMC Genomics. 2023 Nov 9;24:676. doi: 10.1186/s12864-023-09762-y (PMC10636897; doi:10.1186/s12864-023-09762-y)
Supplement: Supplementary file 1 — Additional file 1: Supplementary Table 1. The characteristics of PtrXTHs and SpuXTHs. Supplementary Table 2. The Ka/Ks ratios of poplar and willow gene pair. Supplementary Table 3. The secondary structure prediction of PtrXTHs and SpuXTHs. Supplementary Table 4. The protein sequences of poplar and willow. Supplementary Table 5. Specific primers for XTH genes in poplar and willow. Supplementary Table 6. The predicted transcription factors that regulate five XTH genes. [file 12864_2023_9762_MOESM1_ESM.zip › Supplementary Tables/Supplementary Table 4.xlsx]

## Sheet: Willow
Table S4. The protein sequences of willow.
>SpuXTH32
MTFGCSSKLSSMILFTMLVTSLMGASEGGNFLQDFDITWGDQRGKVLNGGQLLTLSLDKA
SGSGFQSKKEYLFGRIDMQIKLVSGNSAGTVTAYYLSSQGPTHDEIDFEFLGNSTGEPYV
LHTNVFSQGKGNREQQFFLWFDPTKAFHTYSIVWNKQRIIFLVDNIPIRVFQNLESIGVP
FPNKQATRIYSSLWNADDWATRGGLVKTDWTQAPFTASYRNFKANACIWSSASPCTSTSP
NSVQDNVWQAQELDAPGRNRLRWVQQKYMIYNYCTDLKRFPQGLPPECKRSRFL*
>SpuXTH6
MNHCSVLATLMDFCLPRFLAFLLIGGVLARRNGDASFDRNYDITWGNDHVLSIDEGRQIQ
LSLDNSSGAGFGSKLSFGSGFIHMRIKLPGKDSAGVVTAFYLTSHSNYHDELDFEFLGNR
EGKPITLQTNVFADGQGNREQRMYLWFDPAADFHSYKILWNQYQIVFYVDDTPIRVFKNH
TNSGVSYPSQPMQIEASLWDGDSWATDGGQTKTNWSHAPFQTHFQGFDVNGCPVQDSDIQ
PCYSTNYWWNTRKYWTLDSTQQRAYENVRKKYLTYDYCSDRPRYPTPPPECPQ*
>SpuXTH5
MGLFCNGFSLFLIVCSMAVAASGSFYQDFDLTWGDHRAKIFNGGQLLSLSLDKVSGSGFR
SKKEYLFGRIDMQLKLVAGNSAGTVTAYYLSSQGPTHDEIDFEFLGNLSGDPYILHTNVF
TQGKGNREQQFYLWFDPTRNFHTYSVIWSQQHIIFLVDNIPIRVFKNGESIGVPFPKSQP
MRIYSSLWNADDWATRGGLVKTDWTKAPFTAYYRNFKADACSWSSGSSSCGSRSSSSFSD
PAWHTNSLDAPSRRRLRWVQKYFMIYNYCADLKRFPQGLPPECERSRF*
>SpuXTH4
MTFGCSSKLSSMILFTMLFASLMGASEGGNFLQDFDITWGDQRGKILNGGQLLTLSLDKA
SGSGFQSKKEYLFGRIDMQIKLVSGNSAGTVTAYYLSSQGPTHDEIDFEFLGNSTGEPYV
LHTNVFSQGKGNREQQFFLWFDPTKAFHTYSIVWNKQRIIFLVDNIPIRVFQNLESIGVP
FPNKQAMRIYSSLWNADDWATRGGLVKTDWTQAPFTASYRNFKANACIWSSASPCTSTSP
NSVQDNVWQAQELDAPGRNRLRWVQQKYMIYNYCTDLKRFPQGLPPECKRSRFL*
>SpuXTH3
MSFSSPSKLSSLLLFALLLGYLMGSSKGGNFSQDFDIIWGDQRAQMLNGGQLLTLSLDKV
SGSGFQSKNEYLFGRIDMQIKLVSGNSAGTVTAYYLSSQGPTHDEIDFEFLGNVTGEPYV
LHTNQFYLWFDPTKAFHTYSIVWNKQRIIFLVDDIPIRVFQNLESVGVPFPNKQAMRIYS
SLWNADEWATKGGLVKTDWTQAPFTASYINFKANACIWSSASPCTFSSPNSSNDSAWQAQ
TLDALGRDRLRRVQQKYMIYNYCTDLKRFSQGLPTECK*
>SpuXTH23
MANRVSKTLLFSLFVSSFLAAASAGNFYRDVDITWGDGRGKILRRGNSLSLSLDKASGSG
FQSKRAYLFGRFDVQMKLVPGNSAGTVTTFYLTSQGNMHDEIDLEFLGNQSGSPYTLHTN
VYSQGKGNREQEFHLWFDPTMKFHTYSVIWNPQRIIILVDNIPIRVFGNSESIGVPYPKN
QPMKIQASLWDAEDWATQGGKVKTDWSKAPFTAYYRNLSALTTDSDGSKGWLTQDLDVQG
RKLLRWVQMHYMIYNYCADRNRRFSHRECSRSRLL*
>SpuXTH22
MMEIYVVSVIMFLLSLLMASFMAASAGDFNQEVVPIWGGDRAKILSGGNVLSLTLDKTSG
SGFESKREYLFGRIDMQIKLVAGNSAGSVTAYYLSSQGPYHDEVDFEFLGNLTGEPYTVH
TNVYTQGKGGREQQFHLWFDPTKDFHMYSVVWNPQRIIFLVDDTPIRVYENQEYIGVPFP
KNQPMKLYSSLWNADQWATRGGSVKADWSEAPFTAYYRNFNANACLWSSGSSSCSSKTSS
STINNDWQTQGLDASGRRSLRWVQKYYMIYNYCTDYKRFPLGRPRECRLSKHF*
>SpuXTH27
MASLLWTACLTFLLLATVTKGTPPKNAVDVPFGRNYAPTWAFDHIKYFNGGSEIQLHLDK
YTGTGFQSKGSYLFGHFSMHIKMVPGDSAGTVTAFYLSSQGNEHDEIDFEFLGNRTGQPY
ILQTNVYTGGKGDKEQRIYLWFDPTKEYHAYSVLWNTYQIVFFVDDVPIRVFKNSKDLGV
RFPFNQPMKIYSSLWNADDWATRGGLEKTDWAKAPFIASYRGFHVDGCEASVNAKICESQ
GKQWWDQKEFQDLDAAQYRRLRWVRSKYTIYNYCTDRVRLPTLPRECKRDRDI*
>SpuXTH28
MGLFCNGFSLFVVLCSMAVAASGSFYQDFDLTWGDRRAKIFNGGQLLSLSLDKVSGSGFQ
SKKEYLFGRIDMQLKLVAGNSAGTVTAYYLSSQGPAHDEIDFEFLGNLSGDPYILHTNVF
TQGKGNREQQFYLWFDPTRNFHTYSIIWKPQHIIFLVDNIPIRVFKNAESIGVPFPKSQP
MRIYSSLWNADDWATRGGLVKTDWTKAPFTAYYRNFRASACTWSYGASSCGSQSSSAFSD
GAWKTSELDAPGRRRLRWVQKYFMIYNYCTDLKRFPQGPPPECK*
>SpuXTH26
MAVLQEIVVLGLLVLCMAASVSAHSRHSHYTPPPNVIRLTDVFSRVSIGREYSTFFGGSN
TKLLNNGSVANLALDKSSGSGLASRNKYYYGFFSAAIKLPSGLSPGVVVAFYLSNADNYP
HNHDEIDIELLGHDQRNDWVLQTNVYANGSTGTGREEKFYLWFDPTEQHHHYSIIWNSHH
VVFLVDNIPVREFAHSSSVYPSKPMSVYATIWDGSQWATHGGKYPVNYKYAPFVVSFAEM
EMTGCVFNQTAIVTSCSMANPSSLDPVDGPEFVRLSKEQIEAMDWARRKLMFYSYCNDRS
RFKFQKLHAKNEISDRERKQ*
>SpuXTH7
MDCFCCWSVSKPSYLLLLFYFFSFTAKAAFNLSTISFDEGYSPLFGDGNLVRSPDGRSAR
LLLDRFTGAGFISSRMYKYGFFSANIKLPGYYTAGLCVAFYTSNADAFKKTHDELDIEFL
GNTKGEPWRIQTNLYGNGSTGHGREERYRLWFDPSKEFHRYSILWTAKNIIFYIDDVPIR
EVIRNEEMGSEYPSKPMSLYATIWDASSWATSGGKYKVNYKFAPFVSEFKDFVLEGCSSD
PIEEFPSFDCYETDARLESADYATITPRQRSAMRRFRQRYMYYSYCYDALRYPVPLPECV
MIPSEKERFRDTGRLKFGGSHQGGRRRSRRRGRGRVQASTSEYDPDM*
>SpuXTH8
MCRNMAAAYLWTLFLGMLVTVSGTMGAALRKPVDVPFGRNYVPTWAFDHINYFNGGNEIQ
LHLDKYTGTGFQSKGSYLFGHFSMQIKLVPGDSAGTVTAFYLSSQNSEHDEIDFEFLGNR
TGQPYILQTNVFTGGKGDREQRIYLWFDPTKEFHYYSVLWNMYMIVFLVDDVPIRVFKNC
KDLGVKFPFNQPMKIYSSLWNADDWATRGGLEKTDWSKAPFIASYRSFHIDGCEASVEAK
FCATQGARWWDQKEFQDLDALQYRRLSWVRQKYTIYNYCTDRSRYPSMPPECKRDRDI*
>SpuXTH17
MACSYLAPCSLLICSLLALLVSGSQIQRTLLPIISFDEGYTQLFGDDNLVIHRDGKTVHL
SLDERTGSGFVSQDLYLHGYFSASIKLPADYTAGVVVAFYMSNGDIFEKNHDEIDFEFLG
NIRGKDWRIQTNIYGNGSTSVGREERYSLWFDPSEDFHQYSILWTDSQIIFYVDNIPIRE
VKRTESMGGDFPSKPMSLYATIWDGSGWATNGGKYRVNYKYAPYVTEFSDLVLHGCSVDP
IEQFPKCDNTESSEAIPTGVTPARRIKMESFRAKFMTYSYCYDQVRYKVPPSECVINPKE
ADRLKSYDPVTFGGGRRHHGKRHHRSRAGHVEAISI*
>SpuXTH12
MSYSCPSKLPSLLLFASLLACLVGASMGGDFLQDFDITWGDQRAKILNGGKLLTLSLDKD
SGSGFRSKNEYLFGRIDMQIKLVSGNSAGTVTTFYLSSQGSTHDEIDFEFLGNVTGEPYI
MHTNVFSQGKGNKEQQFHLWFDPTKAFHTYSIVWNQQRIIFLVDNIPIRVFHNSESIGVP
FPTKQPMRIYSSLWNADDWATQGGLVKTDWTQAPFTASYRNFNANACVWSPGSSCTSASP
NSVQDSSWQAQALDASGRNRLRWVQQKYMIYNYCTDLKRFPQGIPAECKRSRFL*
>SpuXTH11
MSSSCSSILSSMPLFALLIACLVGASMGGDFLQDFDITWGDQRAKILNGGKLLTLSLDKD
SGSGFRSKNEYLFGRIDMQIKLVSGNSAGTVTTFYLSSQGSTHDEIDFEFLGNVTGEPYI
MHTNVFSQGKGNKEQQFHLWFDPTKAFHTYSIVWSQQRIIFLVDNIPIRVFHNSESIGVP
FPTKQPMRIYSSLWNADDWATRGGLVKTDWTQAPFTASYRNFNANACVWSPGSSCTSTSP
NSVQDSSWQAQALDASGRNRLRWVQQKYMIYNYCTDLKRFPQGIPAECKRSRFL*
>SpuXTH10
MVSFLISILTKLLAQDSSPRTYLFGKIDMRLKLVPGNSAGTVTAYYLQSKGSAWDEIDFE
FLGNLSGDPYILHTNVYSQGKGEKEQQFYLWFDPTADFHTYSILWNPQRIIFYVDGSPIR
EFKNMESIGVPFPRYQPMRIYSTLWNADDWATRGGLVKTDWSKAPFTASYTSFNASNACV
WINGASSCDTNNFSPPAWLSEDLDSTNLDKLQWVQTNNMIYNYCTDAKRFPQGFPPECNM
S*
>SpuXTH25
MAVSAFKMLGFFIGFFLMGGLVSSAKFDELFQPSWAQDHFAYEGELLRLKLDSYSGAGFQ
SKSKYMFGKVTVQIKLVEGDSAGTVTAFYMSSEGTNHNEFDFEFLGNTTGEPYLVQTNVY
VNGVGNREQRLSLWFDPTKDFHSYSIFWNQRQVVFLVDDTPIRLHTNMENKGIPFPRDQA
MGVYSSIWNADDWATQGGRVKTDWSHAPFVASYKGFEINACECPASITADDNAKKCSSSG
EKRYWWDEPTLSELNVHQSHELKWVKANHMIYDYCSDTARFPATPLECVHHRH*
>SpuXTH24
MAVFLASSGAPMLWLLVSFAISSLMGSSLGNLYQNFDITWGDGRAKILSNGELLTLNLDK
ASGSGFQSKKEYLFGKIDMQLKLVPGNSAGTVTAYYLSSKGSTWDEIDFEFLGNLSGDPY
ILHTNVFSQGKGNREQQFYLWFDPTTDFHTYSILWNPQRIIFSADGTPIREFKNMEAVGV
PFPKSQPMRIYSSLWNADDWATRGGLVKTDWSQAPFTASYRNFSARDACVWSGGASSCGT
DSPAAASSKTNAWLSEELDSKSQEKLEWVKKNYMIYNYCTDAKRFPQGLPPECNAS*
>SpuXTH9
MAALLLIAALMAASYTSSEAAQPKASFEDNFSIMWSEDHFKTSEDGQIWHLSLDKDTGCG
FQTKQKYRFGWFSMKLKLVGGDSAGVVTAYYMCTENGAGPTRDELDFEFLGNRTGEPYLI
QTNIYKNGTGNREMRHMLWFDPTEDYHTYSILWNNQQIVFFVDKVPVRVHKNNGEPNNFF
PNEKPMYLFSSIWNADDWATRGGLEKTDWKKAPFVSSYKDFSVEACQWKDPFPPCVSTTT
ENWWDQYAAWHLSDEQKMDFAWVQRNLVIYDYCKDTERFPALPVECSLSPWD*
>SpuXTH16
MITTMFLQSLSLRKAGVFLFFYFLAFSLHVSARPVTFLQDFRVTWADSHIRKIDGGRSIQ
LVLDQYSGCGFASKAKYLFGRVSMRIKLIPGDSAGTVTAFYMNSDTDAVRDELDFEFLGN
RTGQPYTVQTNVFAHGKGDREQRVNLWFDPAADYHLYTIFWNHQHIVFYVDDVPIRVYKN
NEARGIPFPKLQPMGVYSTLWEADDWATRGGLEKINWSRAPFYAYYKDFDIEGCPVPGPA
TCASNRGNWWEGATYQALNALEARKYRWVRMNHMIYDYCADKSRYPTTPPECAAGI*
>SpuXTH31
MAVSVFKILGFFVGFFLTVGLVSSAKFDELFQPSWALDHFAYEGELLRLKLDNYSGAGFQ
SKSKYMFGKVTVQIKLVEGDSAGTVTAFYMSSEGPNHNEFDFEFLGNTTGEPYLVQTNVF
VNGVGNKEQRLNLWFDPTKDFHSYSLLWNQRQVVFLVDETPIRLHTNMENKGIPFPKDQA
MGVYSSIWNADDWATQGGRVKTEWSHAPFVASYRGFEIDACECPVSVAAADNAKKCSSSG
EKRFWWDEPASSELNTHQSHQLLWVKANHMVYDYCSDAARFPATPPECLHHSHRH*
>SpuXTH29
MASLQTFLAALLIVAVAFDPRSVNAKFSKSMSFYWGANNSAILGEGNDLQLVLNRKSGSG
VKSKRAFLFGSFQVLLKLVPGNSAGTVTTYYVSSSGDTHDEIDFEFLGNTSGQPYTIHTN
IYTQGNGTREQQFRPWFDPTADFHNYTIHWNPTEVVWYIDNVPIRVFRNYNKEGIAYPDK
QGMRAYSSLWNADNWATQGGRVKIDWTAAPFIARYRNFRARACKWNGPVSINQCASNTRA
NWWTSPAYSKLSSAQLGKMKWVSDNYMIYNYCTDTKRFNGQVPPECFKAQF*
>SpuXTH30
MASLNTVLGPLLALLVASLAAASASNLHNDFDITWGDGRAKILNNGELLTLNLDRASGSG
FQSRNEYLFGKIDMQLKLVPGNSAGTVTAYYLSSKGSAWDEIDFEFLGNLSGDPYILHTN
VFSQGKGNREQQFYLWFDPTADFHTYSILWNPQRIVFSVDGTPIREFKNLESMGVPFPKN
QPMRIYSSLWNADDWATRGGLVKADWTQAPFTASYRNFSAEACVLSNGASSCGTNTSPPA
SSAAANAWFSEELDSTRQERLKWVQKNYMVYNYCKDTNRFPQGLPPECNMA*
>SpuXTH2
MVKNKMDCSCRWFLSKPFYLLLFLFSISCITANAAFNLSTISFDEGYSPLFGDGNLVRSP
NGRTARLLLDRFTGAGFISSKMYKYGFFSANIKLPGEYTAGLCVAFYTSNGDVFEKTHDE
LDFEFLGNTEGKPWRFQTNLYGNGSTWRGREERYRLWFDPSKQFHRYSILWTAKNIIFYI
DDVPIREVIRNEEMGSEYPSKPMSLYATIWDASSWATSGGKYKVNYKYAPFVSEFKDFAL
EGCPSDPIEEFPSVDCYESYSRLESADYGTITRRQRSAMHKFRQRFMYYSYCYDSLRYPV
PPPECVVIPSERDRFRDTGRLKFGGSHQGRKRRSRRRGRVQVSSTVEYDPDV*
>SpuXTH1
MGATLWILLLGILFMAFGTMGAAPRKPVDVPFGRNYVPTWAFDHIKYFNGGSEIQLHLDK
YTGTGFQSKGSYLFGHFSMQMKLVPGDSAGTVTAFYLSSQNSEHDEIDFEFLGNRTGQPY
ILQTNVFTGGKGDREQRIYLWFDPTVGYHHYSVLWNSYLVVFFVDDVPIRVFKNCKDLGL
KFPFNQPMKIYSSLWNADDWATRGGLEKTDWSKAPFVASYKSFHIDGCEASVEAKFCATQ
GTRWWDQKEFQDLDAFQYRRLKWVRQKYTIYNYCTDRSRYPSLPPECSRDRDI*
>SpuXTH21
MAWSHLGPCFLFICSLLALVSGSQIQRTSLPIISFDEGYTQLFGDDNLVMYRDGKTVHLS
LDERTGSYFFTISVLGLWFWFLISLYARVLCCLSLRVSLGWVYAGSGFASQDLYLHGYFS
ASIKLPADYTAGVVVAFYMSNGDMFEKNHDEIDFEFLGKIRGKDWRIQTNIYGNGSTSVG
REERYSLWFDPSDDFHQYSILWTNSQIIFYVDNIPIREVKRTESMGGDFPSKPMSLYATI
WDGSDWATNGGKYRVNYKYAPYVAEFSDFVLHGCAVDPIEQFPRCDHTEISQAIPTGVTP
VQRIQMESFRTKFTTYSYCYDRARYKAPPSECVINTKEADRLKNYDPVTFGGGRRHHGKR
HHRSRSSHAEAITI*
>SpuXTH13
MTFSPMFTCFLGLSFLFMAAAMAAANLNQDFVLTWGDGRAKILQNGQLLTLSLDKTSGSG
FKSKNQYLFGKIDMQLKLVPGNSAGTVTAYYLSSLGSAHDEIDFEFLGNLSGDPYILHTN
VFTRGKGNREQQFYLWFDPTKDFHTYSVLWNSLSIIFSVDGTPIREFKNLESKGIPYPKS
QPMWIYSSLWNADDWATRGGLVKADWSQAPFTASYRNFNARACVWNSGSSSCSAAGSTNN
SWLSQSLDGSGQGRIKWVQKNYMIYNYCTDTKRFPQGPPPECSMA*
>SpuXTH15
MKAGLLVSLIVNSLVVASAGSFYNDFYFNWGHDHGKVYGDGNSLSLTLDKYSGSGFQSKK
EYLFGKIDVQLKLVPGNSAGTVTTFYLSSLGPYHDEIDFEFLGNTSGQPYTLHTNVFSQG
KGNREQQFYLWFDPTADFHTYTILWNPQVIIFSVDGIAIREFENLESIGIPFPKNQPMRI
YSSLWEADDWATCGGKVKTDWTKAPFVASFRNININACTWSYGASSCKSKSGFGDSSNSW
IWEQLDYGRKGQVKWVRDNYIVYDYCKDYKRFPYGLPRECDTNFH*
>SpuXTH14
MALFPIFILILLAPSSSNAQWPPSPGYWPSSRFRSMSFYQGYRNLWGYSHQRVEQNALTI
WLDRTSGSGFKSVKPFRSGYFAASIKLQPGYTAGVITAFYLSNNEAHPGFHDEVDIEFLG
TTFGKPYTLQTNVYIRGSGDGRIIGREMKFHLWFDPTKNFHHYAILWSPKEIIFLVDDVP
IRRYPRKSAATFPLRPMWVYGSIWDASSWATEEGKYKADYRYQPFVASYTNFKAAGCSAY
SPAWCRPVSASPFRSGGLSGQQYRTMRWVQRYHMVYNYCEDNKRDHSLTPECWG*
>SpuXTH20
MLFNISCRWFLILCTVILPPCVFGFSSHGLPTSSFNESFVRLFGNDHVVFLDDGGKSVEI
SLDRSSGSGFASQLTYLYSYFSASVKLPGNYTAGVVVTYYTSNAAEHKTNHDEIDFEFLG
NTGGNPWTLQTNLYGNGSTSRGREERYALWFDPTQDFHAYSILWTSAWIVYYVDDVPVRV
VRKVDAMGGDFPSKAMTLLATIWDGSDWATGGGRNKVDYKHAPFIAKYSDFVLYGCHANP
AGEELAADQTCGDIAADLNTFNGLTAEERGKMENFRVKNLMYSYCNDRSRYPTPLPECNA
GGKSS*
>SpuXTH18
MASLLPCNIPVLILLMSIPFMITAAQNPPSPGYYPGSRISTIGFDQGYRNLWGAQHQRVE
QGSVTLWLDRSSGSGYKSLHPYQSGYFGADVKLQPGYTAGVITSFYLSNNEAHPGDHDEI
DIEFLGTTPDKPYTLQTNVYIRGSGDRNIIGREMKFHLWFDPTQDFHNYAILWTPSEIIF
LVDDVPIRRYPRKSDATFPLRPMWVYGSIWDASSWATEDGKYRADYNYQPFIGRYKNFKI
GGCAAEGPASCRPPSASPSGSGGLSQQQQSGMEWVQRNYLVYDYCRDWKRDHTQTPEC*
>SpuXTH19
MSTTFKFAVFIGLLITNTFQVSFSSVISTGDFNKDFSVTWSPSHVYTTSDGRTRSLKLDQ
ESGSGFVSNQMFLFGQIDMQIKLVPGHSAGTVVAFYLSSDQPKRDEIDFEFLGNVSGQPY
ILQTNVYADGNDDREERIYLWFDPTKNFHTYSVLWNLHQIVFMVDRIPIRLYRNHADKGV
AYPRWQPMSIKASLWNGDSWATRGGKDKIDWSKGPFIASFRNHKIDACPWNGNPRFCRAE
SSTNWWNKERYSTLTSTQRRWFKWVRLHHMIYDYCQDNKRFQNNLPKECSLPKY*

## Sheet: Poplar
Table S4. The protein sequences of poplar.
>PtrXTH31
MHLYNLQSEQTKEFFIRSLIEWDECCGFQTKHKYRFGWFSMKLKLVGGDSAGVMCTENGA
GPTRDELDFEFLGNRTGEPYLIQTNIYKNGTGNRERRHMLWFDPTEEFHTYSILWNNLQI
VAIRVPKNNGEPNNFFPNEKPMYLFSSIWNADDWATRGGLEKTDWKKAPFVSSYKDFTVE
ACQWEDPYPACVSTTTKYWWDQYDAWHLSDEQKMDCAWVQRNLVIYDYCKDTERFPALPV
ECKLSPWD*
>PtrXTH30
MGLFCNGFSLFVIVCSMAVVASGNFYQDFDLTWGDRRAKIFNGGQLLSLSLDKVSGSGFQ
SKKEYLFGRIDMQLKLVAGNSAGTVTAYYLSSQGPTHDEIDFEFLGNLSGDPYILHTNVF
TQGKGNREQQFYLWFDPTRNFHTYSIIWNPQHIIFLVDSIPIRVFKNAESIGVPFPKSQP
MRIYSSLWNADDWATRGGLVKTDWTKAPFTAYYRNFKANACTWSYGTSSCGSKPSSAFSD
GAWKTNELDAPSRRRLRWVQKYFMIYNYCTDLRRFPQGPPPECK*
>PtrXTH29
MASFLWSVCLSFLLLATVTKGASPKQVLDVPFGRNYAPTWAFDHIKYINGGSEIQLKLDK
FTGTGFQSKGSYLFGHFSMHIKMVPGDSAGTVTAFYLSSQTNEHDEIDFEFLGNRTGQPY
ILQTNVYTGGKGDKEQRIYLWFDPTKGYHAYSVLWNMYQIVFFVDDVPIRVFKNSKDLGL
KFPFNQPMKIYSSLWNADDWATRGGLEKTDWAKAPFIASYKGFHIDGCEASVNAKFCETQ
GKRWWDQKEFRDLDAAQYRKLGWVRKKYTIYNYCTDRVRFPSLPPECKRDHDI*
>PtrXTH28
MAFLQEIVVLGLLVLCMTAAVSSHSRHSRYTPPNVMRLTDAFSHVSIGQEYYTFFGGSNT
KLLNNGSSANLALDKSSGSGLASRNKYYYGFFSAAIKLPSGLSPGVVVAFYLSNADNYPH
NHDEIDIELLGHDMRNDWVLQTNVYANGSTGTGREEKFYLWFDPTEQHHHYSIIWNSHHI
VFLVDNVPVREFAHSSSYPSVYPSKPMSLYATIWDGSQWATHGGKYPVNYKYAPFVVSFA
EMEMTGCIFNQTALVTSCSKANPSSLDPVDGPEFVRLSNEQSVAMDWARRKLMFYSYCND
RSRFKAMPPECK*
>PtrXTH17
MIMTMFLQSLSLRKASVFLFFSFLAFPLHVSARPATFLQDFRVTWSDSHIRQIDGGRAIQ
LVLDQYSGCGFASKAKYLFGRVSMRIKLIPGDSAGTVTAFYMNSDTDAVRDELDFEFLGN
RTGQPYTVQTNIFAHGKGDREQRVNLWFDPAADFHLYTIFWNHQHIVFFVDDVPIRVYKN
NEAKGIPFPKLQPMGVYSTLWEADDWATRGGLEKINWSKAPFYAYYKDFDIEGCPVPGPA
TCASNRGNWWEGATYQALNAMEARKYRWVRMNHMIYDYCADKSRYPTTPPECVAGI*
>PtrXTH16
MKAGLLVSLIVNFLVVASAGSFYNDFYFNWGHDHGKVYDNGNGLSLILDKNSGSGFQSKK
EYLFGKIDIQLKLVHGNSAGTVTTFYLSSLGPYHDEIDFEFLGNTSGQPYTLHTNVFSQG
KGNREQQFYLWFDPTADFHTYSILWNPQRIIFSVDGIAIREFKNLESIGVPFPKNQPMRI
YSSLWEADDWATCGGRVKTDWTKAPFVASFRNFNVNACAWSYGASSCKSKSGFADSISNS
WIWEELDVGREGQMKWVRDNYMTYDYCKDSKRFPHGLPRECYVTNFP*
>PtrXTH14
MALLTLFILILIAPSSSNAQWPPSPGYWPSSRFRSMSFYQGYRNLWGYSHQRVDPNALTI
WLDSTSGSGFKSVKPFRSGYFGASVKLQPGYTAGVITAFYLSNNEAHPGFHDEVDIEFLG
TTFGKPYTLQTNVYIRGSGDGRIIGREMKFHLWFDPTKNFHHYAILWSPKEIIFLVDDVP
IRRYPRKSDATFPLRPMWVYGSIWDASSWATEEGKYKADYRYQPFVASYTNFKAAGCSAY
SPAWCRPVSASPFRSGGLTRQQYRTMRWVQRYHMVYNYCKDYKRDHSLTPECWG*
>PtrXTH15
MSSLRTLLAALFIFAVAFDPSAVNAKFSNSMYFYWGAHHSAILGNGDDLQLVLDQTSGSG
IKSKRPFLFGSIQMLIKLVPGNSAGTVTAYYVSSSGDRHDEIDFEFLGNASGQPYTIHTN
IYTQGNGSREQQFRPWFDPTADFHNYTIHWNPTEVVWYVDSVPIRVFRNYENEGIAYPNK
QGMRVYSSLWNADIWATQGGRVKIDWKVAPFIARYRSFRARACKWNGPVSISQCASNTAA
NWWTSPTYSKLSNAKFGQLTWVRDNYMIYDYCKDTKRFNGKTPPECFKPQF*
>PtrXTH13
MTFSPMFTCFTVISFLFMAAAMAAGNFNQQFDTTWGDGRAKVLQNGQLLTLSLDKTSGSG
FKSKNQYLFGKIDMQLKLVPGNSAGTVTAYYLSSLGSAHDEIDFEFLGNLSGDPYILHTN
VFTQGKGNREQQFYLWFDPTKDFHTYSVLWNPLSIIFSVDGTPIREFKNMESKGIPYPKS
QPMWIYSSLWNADDWATRGGLIKTDWSQAPFTASYRNFNAQACTWTSGSSSCSSSGSSSN
SWLSQSLGSTGQGRIKWVQKNYMIYNYCTDTKRFPQGPPPECSVA*
>PtrXTH21
MAFIPSCVLGFSSHGLPTSSFNESFIRLFGNDHVIFLDDERKSVQISLDQSSGSGFASQL
TYLYSYFSASIKLPGNYTAGVVVSYYTSNADEHTTNHDEIDFEFLGNTGGKPWTLQTNLY
GNGSTGRGREERYTLWFDPTQDFHSYSILWTSTWIVYYVDDVPVREVQKIDAMGGDFPSK
AMNLFATVWDGSSWATGGGQNKVDYKYAPFIAKYSSFVLYGCSANPAREESAAETCGNAT
DLNSFNGLTAERKGKMEKFRIEHLIYSYCNDRSRYPTPLPECNLRGKSS*
>PtrXTH19
MASLLYLPLILLIIPLMITTAQNTPSPGYYPGSRISSIGFDQGYSNLWGAQHQRVEQGTV
TIWLDSSSGSGYKSLHPYRSGYFGAAIKLQPGYTAGVITSFYLSNNEAHPGDHDEIDIEF
LGTTPDKPYTLQTNVYIRGSGDRNIIGREMKFHLWFDPTQDFHNYAILWTPSEIIFLVDD
VPIRRYPRKSDATFPLRPMWVYGSIWDASSWATEDGKYKADYNYQPFIGRYKNFKIGGCT
ADGPAACSPPSASPSGSGGLSQQQSSVMEWVQRNYLVYDYCRDGKRDHTQTPEC*
>PtrXTH20
MSTTFKFVVFIGLLITNTFQVSFSSVISTGDFNKDFSVAWSPSHVYTTANGRTRSLKLDQ
ESGSGFASNQMFLFGQIDMQIKLVPGHSAGTVVAFYLSSDQPKRDEIDFEFLGNVSGQPY
ILQTNVYADGNDDREERIYLWFDPTKNFHTYSVLWNLHQIVFMVDWIPIRLYRNHADKGV
AYPRWQPMSIKASLWNGDSWATRGGKDKIDWSKGPFIASFRNYKIDACPWNGNPRFCRAE
SSTNWWNKERYSTLTSTQRRWFKWVRLHHMIYDYCQDNKRFQNNLPKECSLPKY*
>PtrXTH38
MAVSVFKMLGFFVGFFLIVGLVSSAKFDELFQPSWALDHFAYEGELLRLKLDNYSGAGFQ
SKSKYMFGKVTVQIKLVEGDSAGTVTAFYMSSEGPYHNEFDFEFLGNTTGEPYLVQTNVY
VNGVGNKEQRLNLWFDPTKDFHSYSLLWNQRQVVFLVDETPIRLHTNMENKGIPFPKDQA
MGVYSSIWNADDWATQGGRVKTDWSHAPFVASYKGFEIDACECPVSVAAADNAKKCSSSG
EKRYWWDEPTLSELNAHQSHQLLWVKANHMVYDYCSDTARFPVTPLECLHHSHRHH*
>PtrXTH5
MGLFCNGFSLFLIVCSMVVVASGSFYQDFDLTWGDHRAKIFNGGQLLSLSLDKVSGSGFQ
SKKEYLFGRIDMQLKLVAGNSAGTVTAYYLSSQGATHDEIDFEFLGNLSGDPYILHTNVF
TQGKGNREQQFYLWFDPTRNFHTYSIIWSQQHIIFLVDNFPIRVFKNAESIGVPFPKSQP
MRIYSSLWNADDWATRGGLVKTDWTKAPFTAYYRNFKADACTWSYGTSSCGSRSSSSFSD
RAWHTNALDAPSRRRLRWVQKYFMIYNYCADLKRFPQGLPPECRRSRF*
>PtrXTH6
MNCRILATMDFCLPCFLAFLLMGGVLARRNGGDASFDQNYDITWGYDHVKSLDEGRQIQL
SLDHSSGSGFGSKLGFGSGFINMRIKLPGKDSAGVVTAFYLTSHSNNHDELDFEFLGNRE
EKPITLQTNVFANGRGNREQRMHLWFDPAADFHSYKILWNQYQIVFYVDDTPIRVFKNHT
NIGVSYPSQPMQIEASLWNGESWATDGGHTKINWSHAPFQAHFQGFDINGCSDHQRQPNV
QPCYSTSYWWNTRKYWTLDSARQRAYENVRKKYLTYDYCSDRPRYPTPPPECPQ*
>PtrXTH4
MSFVRSRKLSSMLLFTLLFACLMGASKGGNFFQDFDITWGDQRAKILNGGQLLTLSLDKA
SGSGFQSKNEYLFGQIDMQIKLVAGNSAGTVTAYYLSSQGSTHDEIDFEFLGNATGEPYI
LHTNVFSQGKGNREQQFYLWFDPTKAFHTYSIVWNQQRIIFLVDNIPIRVFHNLESIGVP
FPNKQAMRIHSSLWNADDWATRGGLVKTDWTQAPFTASYRNFKANACIWSSASPCTSTSP
NSVQDNAWQVQALDAPGRNRLRWVQQKYMIYNYCTDLKRFPQGLPPECKRSRFL*
>PtrXTH3
MSFSCPSKLSSMLLLVSLLGYLIGSSKGGNFFQDFDITWGDQRAKILNGGQLLTLSLDTA
SGSGFQSKNEYLFGRIDMQIKLIPGNSAGTVTTYYLSSQGPTHDEIDFEFLGNATGEPYV
LHTNVFSQGKGDREQQFYLWFDPSKAFHTYSIVWNKQLIIFLVDNIPIRVFQNLESIGVA
FPNKQAMRIYSSLWNADDWATRGGLVKTDWTQAPFIASYRNFKANACVWSPGSPCTSTSP
NSVQDNAWQVQALDAPGRNRLRWVQQNYMIYNYCTDLKRFPQGLPPECK*
>PtrXTH23
MKLKLVGGDSAGVVTAYYMCTENGAGPTRDELDFEFLGNRTGEPYLIQTNIYKNGTGNRE
MRHMLWFDPTEEFHTYSILWNNLQIVFFVDKVAIRVHKNNGEPNNFFPNEKPMYLFSSIW
NADDWATRGGLEKTDWKKAPFVSSYKDFTVEACQWEDPYPACVSTTTKYWWDQYDAWHLS
DEQKMDYAWVQRNLVIYDYCKDTERFPALPVECKLSPWD*
>PtrXTH25
MNIRVKESLSRRRGRAYHIDSLPSFPLKMANRVSITLLVSLFVSSFLAASAGNFYRDVDI
TWGDGRGKILRRGNTLSLSLDKTSGSGFQSKRAYLFGRFDVQMKLVPGNSAGTVTTFYLT
SQGNKHDEIDFEFLGNQSGNPYTLHTNVYTQGQGNREQEFRLWFDPTFKFHTYSIIWNPQ
RIIILVDNIPIRVFSNLEAIGVPYPKNQPMKIQASLWDAEDWATQGGKVKTDWSMAPFTA
YYRNFSALTTDSSGFKGWLTQDLDVQGRKLLRWVQKYYMLYNYCADRRRRFSHRECTRSR
FL*
>PtrXTH24
MEIYVFSVIVFLPSLFMASFMAASAGNFNQEVDLTWGGDRAKILSGGSVLSLTLDKVSGS
GFQSKSEYLFGRIDMQIKLVGGNSAGSVTAYYLSSEGPYHDEIDFEFLGNLSGEPYTVHT
NVYTQGKGDREQQFHLWFDPTKDFHLYSVVWNHQRIIFLVDDTPIRVYENQESIGVPFPK
NQPMKLYSSLWNADQWATRGGLVKADWSKAPFTAYYRNFKANACLWSSGSSSCSLKTTSS
ITNNAWQTQGLDSTSRRSLRWVQKYYMIYNYCTDYKRFPMGRPRECRLSKHF*
>PtrXTH7
MDCLCCWSVSKPLYLLLFFYFFSCTAKAAFNLSTISFDEGYSPLFGDGNLVRSPDGRSAR
LLLDRFTGAGFISSRMYKYGFFSANIKLPGYYTAGLCVAFYTSNGDVFKKTHDELDIEFL
GNTKGEPWRFQTNLYGNGSTSHGREERYRLWFDPSKEFHRYSILWTAKNIIFYIDDVPIR
EVIRNEEMGSEFPSKPMSLYATIWDASNWATSGGKYKVNYKYAPFVSEFKDLALEGCPSD
PIEEFPSFDCYESDIARLENADYATITRRQRSAMRRFRQRYMYYSYCYDALRYPVPLPEC
VIIPSEKERFRDTGRLKFGGSHQGGKRRSRRRGRGRVQASNLEYDPDM*
>PtrXTH8
MFRNMAAAYLWTLFLGMLVMVSGTMGAAPRKPVDVAFGRNYVPTWAFDHIKYFNGGNEIQ
LHLDKYTGTGFQSKGSYLFGHFSMQMKLVPGDSAGTVTAFYLSSQNSEHDEIDFEFLGNR
TGQPYILQTNVFTGGKGDREQRIYLWFDPTKEFHYYSVLWNMYIIVFLVDDVPIRVFKNC
KDLGVKFPFNQPMKIYSSLWNADDWATRGGLEKTDWSKAPFIASYRSFHVDGCEASVEAK
FCAPQGARWWDQKEFQDLDALQYRRLSWVRQKYTIYNYCTDRSRYPSMPPECKRDRDI*
>PtrXTH2
MVKNKMDCLCCWSLSKPFYLLLFLFSFPCIIASAAFNLSTISFDEGYSPLFGDGNLVRSP
DGRTARLLLDRFTGAGFISSKMYKYGFFSANIKLPGDYTAGLCVAFYTSNGDVFEKTHDE
LDFEFLGNTEGKPWRFQTNLYGNGSTSRGREERYRLWFDPSKQFHRYSILWTAKNTIFYI
DDVPIREVIRSEEMGGEYPSKPMSLYATIWDASNWATSGGKYKVNYKYAPFVSEFKDFVL
EGCPSDPIEEFPSVDCYESYSRLESADYATITRRQRSAMRKFRQRYMYYSYCYDSLRYPV
PPPECVVIPTEKDRFRDTGRLRFGGSHQGRKRRSRRRGRVQVSSIEYDPDV*
>PtrXTH1
MCRDMAASLWTLFLGMLFMVSGTMGAPPRKPVDVPFGRNYVPTWAFDHIKYFNGGSEIQL
QLDNYTGTGFQSKGSYLFGHFSMQMKLVPGDSAGTVTAFYLSSQNSEHDEIDFEFLGNRT
GQPYILQTNVFTGGKGDREQRIYLWFDPTIRYHSYSVLWNSYLVVFFVDDVPIRVFKNCK
DLGVKFPFNQPMKIYSSLWNADDWATRGGLEKTDWSKAPFIASYKSFHIDGCEASVEAKF
CATQGTRWWDQKEFQDLDALQYRRLRWVRQKYTIYNYCTDRSRYPSLPPECKRDRDI*
>PtrXTH9
MAAALLFIAALMAASYTSSEAAQPKASFEDNFSIMWSEDHFKTSEDGQIWYLSLDKDTGC
GFQTKQKYRFGWFSMKLKLVGGDSAGVVTAYYMCTENGAGPTRDELDFEFLGNRTGEPYL
IQTNIYKNGTGNREMRHMLWFDPTEEYHTYSILWNNHQIVFFVDEVPVRVHKNNGEANNF
FPNEKPMYLFSSIWNADDWATRGGLEKTDWKKAPFVSSYKDFSVEACQWEDPYPECVSTT
TKNWWDQYDAWHLSDQQKMDFAWVERNLVIYDYCKDTERFPTVPVECSLSPWD*
>PtrXTH22
MACSYLGPCFLLICSLLALFVSGSQIQRTSLPIISFDEGYTQLFGDDNLVMYRDGKRVHL
SLDERTGSGFVSQDLYLHGYFSASIKLPADYTAGVVVAFYMSNGDIFEKNHDEIDFEFLG
NIRGKDWRIQTNIYGNGSTSAGREERYSLWFDPSDDFHQYSILWTNSQIIFYVDNIPIRE
VKRTESMGADFPSKPMSLYATIWDGSDWATNGGKYRVNYKYAPYVAEFSDLVLHGCAVDP
VEQFPRCDNTESSQAIPTGVTPVQRIKMESFRAKFMTYSYCYDRVRYRAPPSECVINTKE
ADRLKSYDPVTFGGGRRHHGKRHHHSRSSHAEVISI*
>PtrXTH36
MASLKTVLVPLVALLVTVASASNFYNDFDITWGDGRAKILSNGELLTLNLDKASGSGFQS
RNEYLFGKIDMQLKLVPGNSAGTVTAYYLSSKGSAWDEIDFEFLGNLSGDPYILHTNVFS
QGKGNREQQFYLWFDPTADFHTYSILWNPQRIVFSVDGTPIREFKNLESMGVPFPKNQPM
RIYSSLWNADDWATRGGLVKTDWALAPFTASYRNFNAEACVLSNGASSCGTTTSPPASTS
NAWFSEELDSTRQERLKWVRENYMVYNYCKDVNRFPQGLPTECSMS*
>PtrXTH33
MASLRASLVALFIFAVAFDPSSVNAKFSKSMYFYWGARHSSILGNGDDLQLVLNQSSGSG
VKSKRPFLFGSIQMLIKLVPGNSAGTVTAYYVSSSGDRHDEIDFEFLGNTSGQPYTIHTN
IYTQGNGSREQQFRPWFDPTADFHNYTIHWNPTEVVWYIDNVPIRVYRNYENEGIAYPNK
QGMRVYSSLWNADNWATQGGRVKIDWTVAPFIARYRNFRARACKWNGPVSINQCAAKTPA
NWWTSPAYSKLSNAQLDQMKRVRDNYMIYNYCNDTKRFNGQMPPECFKAQF*
>PtrXTH37
MASLNTVLVPLVALLVTVASASNFYNDFDITWGDGRAKILSNGELLTLNLDKASGSGFQS
RNEYLFGKIDMQLKLVPGNSAGTVTAYYLSSKGSAWDEIDFEFLGNLSGDPYILHTNVFS
QGKGNREQQFYLWFDPTADFHTYSILWNPQRIVFSVDGTPIREFKNLESMGVPFPKNQPM
RIYSSLWNADDWATRGGLVKTDWALAPFTASYRNFNAEACVLSNGASSCGTTTSPPAPTS
NAWFSEELDSTRQERLKWARENYMVYNYCKDINRFPQGLPPECSMS*
>PtrXTH34
MGSESMASYKSSTGILIFLLISLLDSSLIVSCTASKFYQEFDISWGNGRGKILNNGDLLT
LSLDKASGSGFQSKNEYLFGKIDMQLKLVPGNSAGTVTAYYLKSSGNSWDEIDFEFLGNL
SGDPYTLHTNVYSQGKGDREQQFRLWFDPTADFHTYSILWNPKLIIFSVDGKPIREFKNL
ESIGVPFPKKQQMRIYSSLWNADDWATRGGLIKTDWTRAPFTASYRNFNADACIWSSGRA
ACSSKNSWLWKQFDATSFQRLKWVQKNFMIYNYCTDTKRFPLGFPPECSVNM*
>PtrXTH35
MAAYPSEPNPLLLLLMISLLVGSDLLLVDAGSFYQDVDIIWGDGRAKILNNGNLLTLSLD
RASGSGFQSKNEYFFGKFDIQLKLVPGNSAGTVTTFYLHSQGSAWDEIDFEFLGNLSGDP
YLVHTNVYTQGKGDREQQFYLWFDPTADFHTYSVLWNPRHIVFYVDGRPIREFKNMESIG
VPYPKRQSMRMYASIWNADDWATRGGLVKTDWTQAPFTVSYRNFNAEACMGSNGVSSCNN
STNNRWYSQELDSTSQKQLKWVRENYMVYNYCADTKRFPQGLPLECNATKK*
>PtrXTH10
MASFLASSRVPMSVVLVLFTLASLMGSSLGNFYQDFDIMWGDWRAMILNDGELLNLNLDQ
ASGSGFQSKNEYLFGKIDMQLKLVPGNSAGTVTAYYLQSKGSAWDEIDFEFLGNLSGDPY
ILHTNVYSQGKGDKEQQFYLWFDPTADFHTYSILWNPQRIIFFVDGTPIREFKNMESIGV
PFPKYQPMRLYSTLWNADNWATRGGLVKTDWSQAPFTASYTHFNANNACVWFNGASSCDS
NNFSPPSWLSEDLDSANLDKLQWVQTNNMIYNYCADAKRFPQGFPPECNMS*
>PtrXTH12
MSFSCPSKLPSTLLFASLLACLLGASMGGNFFQDFDITWGDQRAKILNGGQLLTLSLDKD
SGSGFRSKNEYLFGRIDMQIKLVSGNSAGTVTTYYLSSQGPTHDEIDFEFLGNVTGEPYT
LHTNVFSQGKGNKEQQFYLWFDPTKAFHTYSIVWNQQRIIFLVDNIPIRVFHNSESIGVP
FPTKQPMRIYSSLWNADDWATRGGLVKTDWTQAPFTASYRNFKASACVSSPGSSCTSTSP
NSLQDSTWQVQALDASGRNRLRWVQQKYMIYNYCTDLKRFPQGIPAECKRSRFL*
>PtrXTH11
MSFSCSSRLSSMPLFALLIACLVGASMGGNFFQDFDITWGDQRAKILNGGQLLTLSLDKD
SGSGFRSKNEYLFGRIDMQIKLVSGNSAGTVTTYYLSSQGPTHDEIDFEFLGNLTGEPYT
LHTNVFSQGKGNKEQQFYLWFDPTKAFHTYSIVWNQQQIIFLVDNIPIRVFHNSESIGVP
FPTKQPMRIYSSLWNADDWATRGGLVKTDWTQAPFTASYRNFKASACVSSPVSSCTSTSP
NSLQDSTWQVQALDASGRNRLRWVQQKYMIYNYCTDLKRFPQGIPAECKRSRFL*
>PtrXTH18
MACSYLCPCSLLICSLLAFLVSGSQIQRTLLPVISFDEGYTQLFGDDNLAIHRDGKTVHL
SLDERTGSGFVSQDLYLHGYFSASIKLPADYTAGVVVAFYMSNGDIFEKNHDEIDFEFLG
NIRGKDWRIQTNIYGNGSTSVGREERYSLWFDPSDDFHQYSILWTDSQITFYVDNVPIRE
FKRTESMGGDFPSKPMSLYATIWDGSGWATNGGKYRVNYKYAPYVTEFSDLVLHGCAVDP
IEQFPKCDNSESSEVIPTGVTTVQRIKMESFRAKFMTYSYCYDRVRYKVPPSECVFNPKV
ADRLKSFDPVTFGGGRRHHGKRHHRSRASHVEAISI*
>PtrXTH32
MALFPLLLLILMVPSSSNAQWPPSPGYWPGSRFRSMSFYQGYRNLWGYSHQRVDQNALTI
WLDSTSGSGFKSVKPFRSGYFGASIKLQPGYTAGVITAFYLSNSEAHPGYHDEVDIEFLG
TTFGKPYTLQTNVYIRGSGDGRIIGREMKFHLWFDPTKTFHYYAILWSPKEIIFLVDDVP
VRRYPRKSATTFPLRPMWVYGSIWDASSWATENGKYKADYRYQPFVASYTNFKASGCSAY
SPAWCHPVSASPFRSGGLTRQQYRSMRWVQRHHMVYDYCKDYKRDHSLTPECWG*
>PtrXTH27
MAVSAFKMLGFFVGFSLMVGLVSSVKFDELFQPSWAQDHLAYEGELLRLKLDSYSGAGFQ
SKSKYMFGKVTVQIKLVEGDSAGTVTAFYMSSEGTNHNEFDFEFLGNTTGEPYLVQTNVY
VNGVGNREQRLSLWFDPTKDFHSYSIFWNQRHVVFLVDDTPIRLHTNMENKGIPFPRDQA
MGVYSSIWNADDWATQGGRVKTDWSHAPFVASYKGFEINACECPASIAADDNAKKCSSSG
EKRYWWDEPTLSALNVHQSHQLLWVRANHMTYDYCSDTARFPVTPLECLHHRHQ*
>PtrXTH26
MHNSSVTKTRTINSHQDMHNTHLLTSKQLAKLHFIVSMAFLLASSSVPMLLMFLVSFTVS
SLMGSSLGNFYQNFDITWGDGRAKILNNGELLTLNLDKASGSGFQSKNEYLFGKIDMQLK
LVPGNSAGTVTAYYLSSKGSTWDEIDFEFLGNLSGDPYILHTNVFSQGKGNREQQFYLWF
DPTTDFHTYSILWNPQRIIFSVDGTPIREFKNMESRGVPFPKNQPMRIYSSLWNADDWAT
RGGLVKTDWSKAPFTASYKNFNAKDACVWSNGASSCGTNSSAAAASSTTNAWLSEELGST
SQERLEWVKKNYMIYNYCTDAKRFPQGLPPECSAS*
