# Supplementary material for: Genome-wide identification and expression analysis of xyloglucan endotransglucosylase/hydrolase genes family in Salicaceae during grafting
Source: BMC Genomics. 2023 Nov 9;24:676. doi: 10.1186/s12864-023-09762-y (PMC10636897; doi:10.1186/s12864-023-09762-y)
Supplement: Supplementary file 1 — Additional file 1: Supplementary Table 1. The characteristics of PtrXTHs and SpuXTHs. Supplementary Table 2. The Ka/Ks ratios of poplar and willow gene pair. Supplementary Table 3. The secondary structure prediction of PtrXTHs and SpuXTHs. Supplementary Table 4. The protein sequences of poplar and willow. Supplementary Table 5. Specific primers for XTH genes in poplar and willow. Supplementary Table 6. The predicted transcription factors that regulate five XTH genes. [file 12864_2023_9762_MOESM1_ESM.zip › Supplementary Tables/Supplementary Table 5.xlsx]

## Sheet: Sheet1
	Table S5.Specific primers for XTH genes in poplar and willow.
	Name	Primer sequence (5'-3')	Tm	PL(bp)
qRT-PCR	SpuXTH5	F: GAGCCAGCAACACATCAT	50.4	236
		R: ATCCAGAAGACCAAGAACAG	50.3
	SpuXTH16	F: ACAATGAAGCGAGAGGAAT	49.5	200
		R: ACGATTAGAAGCACAGGTT	49.5
	SpuXTH17	F: AGCGTAGGCAGAGAAGAG	50.8	282
		R: CAGAACAAGGTCGGAGAAT	49.9
	SpuXTH21	F: TGGTCTCATCTTGGTCCTT	50.4	194
		R: GAACCTGTCCTCTCGTCTA	50.6
	SpuXTH25	F: CTTCCACTCTTACTCCATCTT	50.2	160
		R: CCAATCATCTGCGTTCCA	50.1
	SpuXTH28	F: TGCTGAATCAATCGGAGTT	49.9	273
		R: CATCTGAGTCTTCTTCTACCT	49.7
	PtrXTH1	F: AGTTGGTTCCTGGTGATTC	50	168
		R: TCCTCTGTTCTCTGTCTCC	50.4
	PtrXTH7	F: TTCGCTCTCCTGATGGTA	49.5	119
		R: GCCTGGTAACTTGATATTCG	49.7
	PtrXTH17	F: CAGCCTTACACGGTTCAA	50	182
		R: TTCGCCTCATTGTTCTTGT	50.4
	PtrXTH19	F: CTCTTCTCTACCTTCCACTC	49.6	213
		R: ACTTGTAACCACTACCTGAG	49.7
	PtrXTH22	F: GCTCTTATCTTGGTCCTTGT	50.4	261
		R: CTGCTGGCAACTTGATAGA	50.3
	PtrXTH38	F: GCCGTGTCAAGACTGATT	50.1	129
		R: CACCACTGCTGCTACATT	50
	18S	F: CCGTCCTAGTCTCAACCATA	55.78	240
		R: CTCTCAGTCTGTCAATCCTTAC	55.68
Subcellular locolization	SpuXTH16	F:gagaacacgggggacTCTAGAGTTGTAATGATCACGACCAT	59.7
		R:acccccggggtcgacGGATCCCTAGATTCCGGCAGCACACT	67.9
	SpuXTH17	F:gagaacacgggggacTCTAGAGAAAAAAATGGCGTGCTCTT	64.8
		R:acccccggggtcgacGGATCCGATTGAGATGGCCTCAACAT	63.3
	SpuXTH25	F:gagaacacgggggacTCTAGACAATGGCTGTTTCAGCGTTT	63.3
		R:acccccggggtcgacGGATCCGTGGCGATGGTGCACACACT	70.9
	PtrXTH17	F:gagaacacgggggacTCTAGAGTAACACAAAACTCTAATGA	55.9
		R:acccccggggtcgacGGATCCGATACCGGCAACGCACTCTG	69.1
	PtrXTH22	F:gagaacacgggggacTCTAGAATGGCGTGCTCTTATCTTGG	62.6
		R:acccccggggtcgacGGATCCAATGGAAATGACTTCAGCAT	61.8
