# Supplementary material for: Genome-wide identification and expression analysis of xyloglucan endotransglucosylase/hydrolase genes family in Salicaceae during grafting
Source: BMC Genomics. 2023 Nov 9;24:676. doi: 10.1186/s12864-023-09762-y (PMC10636897; doi:10.1186/s12864-023-09762-y)
Supplement: Supplementary file 1 — Additional file 1: Supplementary Table 1. The characteristics of PtrXTHs and SpuXTHs. Supplementary Table 2. The Ka/Ks ratios of poplar and willow gene pair. Supplementary Table 3. The secondary structure prediction of PtrXTHs and SpuXTHs. Supplementary Table 4. The protein sequences of poplar and willow. Supplementary Table 5. Specific primers for XTH genes in poplar and willow. Supplementary Table 6. The predicted transcription factors that regulate five XTH genes. [file 12864_2023_9762_MOESM1_ESM.zip › Supplementary Tables/Supplementary Table 6.xlsx]

## Sheet: SpuXTH16
Table S6.The predicted transcription factors that regulate SpuXTH16
id	Symbol	TF_family
Sapur.001G097600.v5.1	ODO1	MYB
Sapur.004G162300.v5.1	MYB36	MYB
Sapur.005G180100.v5.1	NAC021	NAC
Sapur.007G087800.v5.1	ATHB-5	HD-ZIP
Sapur.008G042700.v5.1	DOF3.6	Dof
Sapur.009G021700.v5.1	DOF3.6	Dof
Sapur.010G135000.v5.1	IPN2	G2-like
Sapur.013G096900.v5.1	AGL12	MIKC
Sapur.016G018700.v5.1	AGL12	MIKC
Sapur.017G009600.v5.1	ATHB-52	HD-ZIP
Sapur.019G095100.v5.1	NAC089	NAC
Sapur.15WG007500.v5.1	DOF3.7	Dof
Sapur.15ZG007300.v5.1	DOF3.7	Dof

## Sheet: SpuXTH17
Table S6.The predicted transcription factors that regulate SpuXTH17
id	Symbol	TF_family
Sapur.001G028700.v5.1	dnajc2	MYB
Sapur.001G064100.v5.1	ERF106	ERF
Sapur.001G072500.v5.1	ARF9	ARF
Sapur.001G088000.v5.1	HSFB2A	HSF
Sapur.001G106800.v5.1	GT-3B	Trihelix
Sapur.001G121900.v5.1	MAMYB	MYB_related
Sapur.001G127700.v5.1	ERF1A	ERF
Sapur.001G134100.v5.1	RAP2-2	ERF
Sapur.001G161900.v5.1	MYBS3	MYB_related
Sapur.001G166100.v5.1	GL2	HD-ZIP
Sapur.002G030100.v5.1	ERF.C.3	ERF
Sapur.002G072100.v5.1	ARF17	ARF
Sapur.002G084800.v5.1	AGL24	MIKC
Sapur.002G110600.v5.1	HAT4	HD-ZIP
Sapur.002G150500.v5.1	RVE5	MYB_related
Sapur.002G163600.v5.1	WRKY35	WRKY
Sapur.002G166100.v5.1	MYB2	MYB
Sapur.003G025800.v5.1	GL2	HD-ZIP
Sapur.003G027300.v5.1	MYBS3	MYB_related
Sapur.003G049200.v5.1	ERF1A	ERF
Sapur.003G066600.v5.1	PHL11	G2-like
Sapur.003G084400.v5.1	AGL19	MIKC
Sapur.003G111700.v5.1	ERF106	ERF
Sapur.003G120700.v5.1	ASR3	Trihelix
Sapur.003G145200.v5.1	Dnajc2	MYB
Sapur.003G166600.v5.1	MYB5	MYB
Sapur.004G035000.v5.1	PTI5	ERF
Sapur.004G039100.v5.1	DOF1.5	Dof
Sapur.004G043200.v5.1	HSFA4A	HSF
Sapur.004G051100.v5.1	RVE6	MYB_related
Sapur.004G051900.v5.1	RVE1	MYB_related
Sapur.004G057900.v5.1	KAN1	G2-like
Sapur.004G070100.v5.1	WRKY4	WRKY
Sapur.005G022100.v5.1	ALY2	MYB_related
Sapur.005G048700.v5.1	NAC104	NAC
Sapur.005G060200.v5.1	ERF060	ERF
Sapur.005G077600.v5.1	NAC021	NAC
Sapur.005G094500.v5.1	TM6	MIKC
Sapur.005G101200.v5.1	ATHB-40	HD-ZIP
Sapur.005G170100.v5.1	HSFA6b	HSF
Sapur.005G177700.v5.1	ERF.C.3	ERF
Sapur.005G188800.v5.1	BPC6	BBR-BPC
Sapur.006G025000.v5.1	MYBC1	G2-like
Sapur.006G083100.v5.1	GT-3B	Trihelix
Sapur.006G096400.v5.1	pyrH	Trihelix
Sapur.006G114200.v5.1	ARF19	ARF
Sapur.006G121900.v5.1	SMH4	MYB_related
Sapur.006G155400.v5.1	PHL5	G2-like
Sapur.006G218000.v5.1	WRKY32	WRKY
Sapur.007G002400.v5.1	PHL6	G2-like
Sapur.007G008500.v5.1	SVP	MIKC
Sapur.007G034000.v5.1	DOF3.4	Dof
Sapur.007G089800.v5.1	NAC081	NAC
Sapur.008G022700.v5.1	NAC078	NAC
Sapur.008G031600.v5.1	NCOR2	MYB_related
Sapur.008G050900.v5.1	DIVARICATA	MYB
Sapur.008G069200.v5.1	CDF2	Dof
Sapur.008G070200.v5.1	NAP2	NAC
Sapur.008G096700.v5.1	ERF119	ERF
Sapur.008G104300.v5.1	HOX3	HD-ZIP
Sapur.008G114900.v5.1	IDD5	C2H2
Sapur.008G127500.v5.1	HSFA6b	HSF
Sapur.009G016800.v5.1	HAT14	HD-ZIP
Sapur.009G026000.v5.1	BOA	G2-like
Sapur.009G062000.v5.1	MADS27	MIKC
Sapur.010G016600.v5.1	ALY3	MYB_related
Sapur.010G056500.v5.1	GT-4	Trihelix
Sapur.010G072200.v5.1	BPC1	BBR-BPC
Sapur.010G096300.v5.1	ERF119	ERF
Sapur.010G126000.v5.1	WRKY4	WRKY
Sapur.010G128300.v5.1	NAP2	NAC
Sapur.010G151300.v5.1	DIVARICATA	MYB_related
Sapur.010G175400.v5.1	ncor1	MYB
Sapur.010G184200.v5.1	NAC078	NAC
Sapur.010G186900.v5.1	pyrH	Trihelix
Sapur.010G194800.v5.1	DIVARICATA	MYB
Sapur.011G040700.v5.1	NAC073	NAC
Sapur.011G050300.v5.1	HSFA4A	HSF
Sapur.011G088400.v5.1	JA2L	NAC
Sapur.011G088500.v5.1	NAC056	NAC
Sapur.012G010400.v5.1	DOF3.7	Dof
Sapur.012G017700.v5.1	NAC100	NAC
Sapur.012G024700.v5.1	RVE7	MYB_related
Sapur.012G081000.v5.1	ARF2A	ARF
Sapur.012G106700.v5.1	HSFB2A	HSF
Sapur.013G021600.v5.1	ALY2	MYB_related
Sapur.013G052400.v5.1	MYB5	MYB
Sapur.013G068800.v5.1	CDF3	Dof
Sapur.013G103200.v5.1	MYB330	MYB
Sapur.013G126800.v5.1	ERF053	ERF
Sapur.013G138600.v5.1	SMH5	MYB_related
Sapur.013G141800.v5.1	PTI6	ERF
Sapur.014G008600.v5.1	ZAT6	C2H2
Sapur.014G015300.v5.1	NAC072	NAC
Sapur.014G085400.v5.1	NAC091	NAC
Sapur.014G135700.v5.1	ADA2	MYB_related
Sapur.016G007100.v5.1	ADA2B	MYB_related
Sapur.016G029600.v5.1	MYBC1	G2-like
Sapur.016G080200.v5.1	WRKY44	WRKY
Sapur.016G080300.v5.1	RVE8	MYB_related
Sapur.016G124000.v5.1	HAT14	HD-ZIP
Sapur.016G176000.v5.1	ZAT6	C2H2
Sapur.016G261800.v5.1	JA2L	NAC
Sapur.016G266600.v5.1	MYB102	MYB
Sapur.017G069900.v5.1	CDF3	Dof
Sapur.017G071200.v5.1	NAC100	NAC
Sapur.017G072800.v5.1	WRKY4	WRKY
Sapur.018G031200.v5.1	ERF016	ERF
Sapur.018G047800.v5.1	At1g17520	MYB_related
Sapur.018G057700.v5.1	HSFC1	HSF
Sapur.018G113500.v5.1	ARF19	ARF
Sapur.019G035400.v5.1	MYB5	MYB
Sapur.019G035500.v5.1	MYB5	MYB
Sapur.019G079300.v5.1	MYB330	MYB
Sapur.019G112800.v5.1	PTI6	ERF
Sapur.15WG024100.v5.1	RVE7	MYB_related
Sapur.15WG032500.v5.1	mybL	MYB
Sapur.15WG084600.v5.1	ATHB-16	HD-ZIP
Sapur.15WG121000.v5.1	ARF2A	ARF
Sapur.15WG147400.v5.1	HSFB2A	HSF
Sapur.15ZG023800.v5.1	RVE7	MYB_related
Sapur.15ZG036300.v5.1	mybL	MYB
Sapur.15ZG067200.v5.1	ATHB-16	HD-ZIP
Sapur.15ZG103400.v5.1	ARF2A	ARF
Sapur.15ZG129600.v5.1	HSFB2A	HSF

## Sheet: SpuXTH25
Table S6.The predicted transcription factors that regulate SpuXTH25
id	Symbol	TF_family
Sapur.001G119600.v5.1	NAC071	NAC
Sapur.001G129000.v5.1	HAT4	HD-ZIP
Sapur.002G136900.v5.1	NAC062	NAC
Sapur.002G142300.v5.1	DOF3.7	Dof
Sapur.003G026800.v5.1	DREB3	ERF
Sapur.003G057500.v5.1	NAC071	NAC
Sapur.005G000800.v5.1	MYB61	MYB
Sapur.006G070000.v5.1	AS1	MYB
Sapur.006G200000.v5.1	MYB3R4	MYB
Sapur.006G207900.v5.1	TSO1	CPP
Sapur.007G058700.v5.1	NAC021	NAC
Sapur.008G069000.v5.1	PHL8	G2-like
Sapur.008G114700.v5.1	At1g14600	G2-like
Sapur.011G067900.v5.1	ATHB-14	HD-ZIP
Sapur.012G097600.v5.1	ODO1	MYB
Sapur.014G025100.v5.1	MYB73	MYB
Sapur.014G088200.v5.1	MYB61	MYB
Sapur.018G037700.v5.1	MYB4	MYB
Sapur.019G026800.v5.1	MYB4	MYB

## Sheet: PtrXTH17
Table S6.The predicted transcription factors that regulate PtrXTH17
id	Symbol	TF_family
Potri.001G005100.v4.1	MYB5	MYB
Potri.001G087900.v4.1	NLP7	Nin-like
Potri.001G137800.v4.1	HDG5	HD-ZIP
Potri.001G155100.v4.1	HAT4	HD-ZIP
Potri.001G218800.v4.1	NAC090	NAC
Potri.002G068400.v4.1	GT-2	Trihelix
Potri.002G070700.v4.1	DOF1.2	Dof
Potri.002G154700.v4.1	ANL2	HD-ZIP
Potri.002G182000.v4.1	NTL9	NAC
Potri.002G182300.v4.1	NTL9	NAC
Potri.002G230200.v4.1	HDG2	HD-ZIP
Potri.003G036900.v4.1	IDD7	C2H2
Potri.003G096000.v4.1	HDG5	HD-ZIP
Potri.003G139300.v4.1	ERF061	ERF
Potri.003G169850.v4.1	FLC	MIKC
Potri.003G170200.v4.1	FLC	MIKC
Potri.004G020400.v4.1	PDF2	HD-ZIP
Potri.004G088100.v4.1	MYB6	MYB
Potri.004G121800.v4.1	CDF3	Dof
Potri.004G138000.v4.1	MYB330	MYB
Potri.005G192000.v4.1	GT-2	Trihelix
Potri.006G133200.v4.1	WRKY44	WRKY
Potri.006G150300.v4.1	KUA1	MYB_related
Potri.006G221500.v4.1	MYB123	MYB
Potri.006G253800.v4.1	SHN2	ERF
Potri.007G017000.v4.1	TM6	MIKC
Potri.007G058200.v4.1	DOF5.7	Dof
Potri.007G136901.v4.1	GLK1	G2-like
Potri.008G087600.v4.1	PHL8	G2-like
Potri.008G087800.v4.1	CDF2	Dof
Potri.008G089700.v4.1	MYB106	MYB
Potri.008G142500.v4.1	IDD4	C2H2
Potri.008G156100.v4.1	TCX2	CPP
Potri.008G186300.v4.1	ESR2	ERF
Potri.010G099100.v4.1	IDD4	C2H2
Potri.010G167600.v4.1	CDF2	Dof
Potri.011G025000.v4.1	PDF2	HD-ZIP
Potri.011G055600.v4.1	DOF1.4	Dof
Potri.012G038300.v4.1	RVE7	MYB_related
Potri.012G080400.v4.1	WER	MYB
Potri.013G039100.v4.1	At5g28300	Trihelix
Potri.014G045100.v4.1	HAT4	HD-ZIP
Potri.014G075200.v4.1	ANL2	HD-ZIP
Potri.014G106800.v4.1	LHY	MYB_related
Potri.014G108100.v4.1	NAC091	NAC
Potri.014G152000.v4.1	HDG2	HD-ZIP
Potri.015G030400.v4.1	RVE7	MYB_related
Potri.015G075600.v4.1	WER	MYB
Potri.015G105300.v4.1	ARF2A	ARF
Potri.016G083900.v4.1	RVE8	MYB_related
Potri.017G082000.v4.1	FEZ	NAC
Potri.017G082500.v4.1	MYB306	MYB
Potri.017G082900.v4.1	ZHD9	ZF-HD
Potri.017G084600.v4.1	CDF3	Dof
Potri.017G086300.v4.1	MYB16	MYB
Potri.017G112300.v4.1	RS2	MYB
Potri.018G028000.v4.1	SHN2	ERF
Potri.018G038100.v4.1	ERF016	ERF
Potri.018G049600.v4.1	MYB123	MYB
Potri.018G109201.v4.1	At1g50680	RAV

## Sheet: PtrXTH22
Table S6.The predicted transcription factors that regulate PtrXTH22
id	Symbol	TF_family
Potri.001G036000.v4.1	MYB33	MYB
Potri.001G086400.v4.1	DOF4.6	Dof
Potri.001G112400.v4.1	AGL19	MIKC
Potri.001G184100.v4.1	GL2	HD-ZIP
Potri.001G188800.v4.1	ATHB-15	HD-ZIP
Potri.001G189800.v4.1	MYBS3	MYB_related
Potri.001G229700.v4.1	HAT14	HD-ZIP
Potri.001G235500.v4.1	MYB48	MYB
Potri.001G238400.v4.1	DOF3.6	Dof
Potri.001G314800.v4.1	PHL3	G2-like
Potri.001G452700.v4.1	NAC014	NAC
Potri.002G028400.v4.1	AP3	MIKC
Potri.002G037100.v4.1	NAC021	NAC
Potri.002G061300.v4.1	NAC017	NAC
Potri.002G113400.v4.1	HAT22	HD-ZIP
Potri.002G163100.v4.1	RVE5	MYB_related
Potri.002G257800.v4.1	PHR2	G2-like
Potri.003G034200.v4.1	DOF1.7	Dof
Potri.003G049100.v4.1	MYBS3	MYB_related
Potri.003G050100.v4.1	ATHB-15	HD-ZIP
Potri.003G052400.v4.1	GL2	HD-ZIP
Potri.003G119700.v4.1	AGL19	MIKC
Potri.003G143000.v4.1	NLP7	Nin-like
Potri.003G144500.v4.1	DOF4.6	Dof
Potri.003G169700.v4.1	FLC	MIKC
Potri.003G210500.v4.1	EIL3	EIL
Potri.003G219900.v4.1	MYB5	MYB
Potri.004G046100.v4.1	DOF5.4	Dof
Potri.004G046600.v4.1	DOF1.4	Dof
Potri.004G073300.v4.1	RVE6	MYB_related
Potri.004G074300.v4.1	RVE1	MYB_related
Potri.004G120800.v4.1	WRKY4	WRKY
Potri.004G197400.v4.1	EIN3	EIL
Potri.004G211300.v4.1	REV	HD-ZIP
Potri.005G029000.v4.1	ALY2	MYB_related
Potri.005G051100.v4.1	TCX2	CPP
Potri.005G071900.v4.1	ATHB-5	HD-ZIP
Potri.005G225800.v4.1	NAC031	NAC
Potri.006G034900.v4.1	MYBC1	G2-like
Potri.006G086500.v4.1	TRP4	MYB_related
Potri.006G097300.v4.1	DIVARICATA	MYB
Potri.006G147400.v4.1	At1g17520	MYB_related
Potri.006G184800.v4.1	WRKY32	WRKY
Potri.006G237500.v4.1	ATHB-8	HD-ZIP
Potri.007G003200.v4.1	PHL6	G2-like
Potri.007G008200.v4.1	HAT22	HD-ZIP
Potri.007G038100.v4.1	DOF3.1	Dof
Potri.007G047400.v4.1	WRKY7	WRKY
Potri.007G097100.v4.1	ATHB-5	HD-ZIP
Potri.007G115200.v4.1	J	MIKC
Potri.008G011300.v4.1	EIN3	EIL
Potri.008G027000.v4.1	pyrH	Trihelix
Potri.008G041900.v4.1	ncor1	MYB
Potri.008G055100.v4.1	DOF3.6	Dof
Potri.008G064200.v4.1	DIVARICATA	MYB
Potri.008G089000.v4.1	NAP2	NAC
Potri.008G097900.v4.1	SPL6	SBP
Potri.009G014500.v4.1	REV	HD-ZIP
Potri.009G027300.v4.1	MYB48	MYB
Potri.009G042600.v4.1	DIVARICATA	MYB
Potri.009G159200.v4.1	EIN3	EIL
Potri.010G019600.v4.1	BDP1	MYB_related
Potri.010G023201.v4.1	ALY3	MYB_related
Potri.010G101400.v4.1	BPC1	BBR-BPC
Potri.010G154300.v4.1	SPL6	SBP
Potri.010G159700.v4.1	ARID2	MYB_related
Potri.010G163000.v4.1	WRKY4	WRKY
Potri.010G166200.v4.1	NAP2	NAC
Potri.010G174100.v4.1	IPN2	G2-like
Potri.010G193000.v4.1	DIVARICATA	MYB_related
Potri.010G205400.v4.1	DOF3.6	Dof
Potri.010G220000.v4.1	ncor1	MYB
Potri.010G240800.v4.1	DIVARICATA	MYB
Potri.010G247500.v4.1	EIN3	EIL
Potri.011G054300.v4.1	DOF5.4	Dof
Potri.011G114500.v4.1	ATHB-52	HD-ZIP
Potri.011G123300.v4.1	JA2L	NAC
Potri.011G149300.v4.1	NAC014	NAC
Potri.012G001400.v4.1	NAC100	NAC
Potri.012G031200.v4.1	TRY	MYB_related
Potri.012G042100.v4.1	KAN1	G2-like
Potri.012G070900.v4.1	ATHB-13	HD-ZIP
Potri.012G140700.v4.1	MYB17	MYB
Potri.013G042600.v4.1	WRKY39	WRKY
Potri.013G154500.v4.1	SMH5	MYB_related
Potri.014G024200.v4.1	WRKY7	WRKY
Potri.014G025700.v4.1	NAC072	NAC
Potri.014G041300.v4.1	NAC074	NAC
Potri.014G089300.v4.1	RVE5	MYB_related
Potri.014G166300.v4.1	ADA2	MYB_related
Potri.015G004100.v4.1	NAC091	NAC
Potri.015G009300.v4.1	DOF3.7	Dof
Potri.015G020000.v4.1	NAC100	NAC
Potri.015G031600.v4.1	KAN1	G2-like
Potri.015G048300.v4.1	DOF5.4	Dof
Potri.015G065400.v4.1	ATHB-13	HD-ZIP
Potri.016G007600.v4.1	ADA2B	MYB_related
Potri.016G048000.v4.1	PHL5	G2-like
Potri.016G059000.v4.1	HAT14	HD-ZIP
Potri.017G054800.v4.1	PHL3	G2-like
Potri.017G088300.v4.1	WRKY3	WRKY
Potri.017G144800.v4.1	RVE1	MYB_related
Potri.018G107000.v4.1	WRKY32	WRKY
Potri.018G111300.v4.1	ARR18	ARR-B
Potri.018G139300.v4.1	WRKY11	WRKY
Potri.019G036400.v4.1	MYB5	MYB
